# Supplementary material for: Putative evolution of Myxococcus fulvus 124B02 plasmid pMF1 from a chromosomal segment in another Myxococcus species
Source: Microbiol Spectr. 2024 Nov 15;13(1):e01206-24. doi: 10.1128/spectrum.01206-24 (PMC11705834; doi:10.1128/spectrum.01206-24)
Supplement: Supplemental tables — Tables S1 to S5. [file spectrum.01206-24-s0001.xlsx]

## Sheet: Table S1
Table-S1: Comparative locations of all annotated genes predicted by Prokka, Rast, and NCBI. For each gene, gene tag EU137666.1_prot_ABX46784.1_1 depicts its genome ID followed by the prot tag and then protein ID.
Prokka annotation Location	RAST annotation Location	NCBI annotation Location	Resultant assigned location of all ORFs	Final used annotation	Annotated Function in NCBI	Pfam Domain	COG Category	COG Function	GO Function	Go ids
79--744	1--744		1--744	EU137666.1_prot_new1
803--1753	803--1753	803--1753	803--1753	EU137666.1_prot_ABX46784.1_1	putative APEG precursor protein
1750--2502	1750--2502	1750--2502	1750--2502	EU137666.1_prot_ABX46785.1_2	hypothetical protein		R	General function prediction only, poorly characterized
2516--2692	2516--2692	2516--2692	2516--2692	EU137666.1_prot_ABX46786.1_3	hypothetical protein
2757--4220	2757--4220	2757--4220	2757--4220	EU137666.1_prot_ABX46787.1_4	hypothetical protein				Helicase C-terminal domain	GO:0003676,GO:0004386,GO:0005524,GO:0016818,GO:0006139
4664--5530	4217--6010	4664--5530	4664--5530	EU137666.1_prot_ABX46788.1_5	putative RTX toxin-related Ca2+-binding protein
5540--6103			5540--6103	EU137666.1_prot_new2
6107--6571	6107--6571	6107--6571	6107--6571	EU137666.1_prot_ABX46789.1_6	putative mucin-associated surface protein
6574--7332	6574--7332	6574--7332	6574--7332	EU137666.1_prot_ABX46790.1_7	hypothetical protein
7329--7964	7329--7964	7329--7964	7329--7964	EU137666.1_prot_ABX46791.1_8	putative glycoside hydrolase, family 19		R	General function prediction only, poorly characterized	Chitinase class I	GO:0004568,GO:0006032,GO:0016998
7961--8263	7961--8263	7961--8263	7961--8263	EU137666.1_prot_ABX46792.1_9	hypothetical protein				Lipopolysaccharide assembly protein A domain	GO:0005887
8275--9225	8275--9225	8275--9225	8275--9225	EU137666.1_prot_ABX46793.1_10	hypothetical protein
9378--9704	9378--9704	9264--9704	9264--9704	EU137666.1_prot_ABX46794.1_11	hypothetical protein
10092--11045	10032--11045	10005--11045	10005--11045	EU137666.1_prot_ABX46795.1_12	putative protein kinase
11250--11780	11250--11780	11250--11780	11250--11780	EU137666.1_prot_ABX46796.1_13	hypothetical protein				Cell division protein ZapB	GO:0043093,GO:0090529,GO:0005737
11777--13681	11777--13681	11777--13681	11777--13681	EU137666.1_prot_ABX46797.1_14	hypothetical protein
13678--14010	13678--14010	13678--14010	13678--14010	EU137666.1_prot_ABX46798.1_15	hypothetical protein				MerR HTH family regulatory protein	GO:0003677,GO:0006355
14152--14853	14152--14853	14029--14853	14029--14853	EU137666.1_prot_ABX46799.1_16	putative resolvase	Resolvase	L	Replication, recombination and repair	Resolvase, N terminal domain	GO:0000150,GO:0003677,GO:0006310
15076--15453	15076--15453	14974--15453	14974--15453	EU137666.1_prot_ABX46800.1_17	hypothetical protein
15578--15826	15443--15826	15443--15826	15443--15826	EU137666.1_prot_ABX46801.1_18	hypothetical protein				Zn-finger in ubiquitin-hydrolases and other protein	GO:0008270
15823--16590	15823--16590	15823--16590	16590--15823	EU137666.1_prot_ABX46802.1_19	hypothetical protein	Gmx_para_CXXCG
16587--17309	16587--16964	16587--17309	16587--17309	EU137666.1_prot_ABX46803.1_20	hypothetical protein	DUF2380
	16953--17294
17436--17654	17382--17654	17391--17654	17391--17654	EU137666.1_prot_ABX46804.1_21	hypothetical protein
17651--18334	17651--18334	17651--18334	17651--18334	EU137666.1_prot_ABX46805.1_22	putative cobyrinic acid A,C-diamide synthase		D	Cell cycle control, cell division, chromosome partitioning	4Fe-4S iron sulfur cluster binding proteins, NifH/frxC family	GO:0005524,GO:0016491,GO:0055114
18336--18596	18336--18596	18336--18596	18336--18596	EU137666.1_prot_ABX46806.1_23	hypothetical protein

## Sheet: Table S2
Table-S2: Genome statistics of all studied genus Myxococcus spp. and Corallococcus coralloides DSM2259 (outgroup) genomes.
Organism Name	NCBI ID	Genome_size(Mb)	GC_content	Contigs	CDS	Total_RNA
Myxococcus sp. AM009	JABXEP000000000.1	8.8	70	550	7290	71
Myxococcus sp. AM010	JABXEO000000000.1	8.93	70	276	7255	73
Myxococcus xanthus KF3.2.8c11	CP017171.1	8.95	69	1	7135	86
Myxococcus vastator AM301	JAAIYB000000000.1	8.99	69.9	1008	7686	69
Myxococcus sp. CA006	SRLU00000000.1	9.05	68.9	360	7405	76
Myxococcus sp. CA010	VHLA00000000.1	9.05	68.9	250	7351	79
Myxococcus sp. CA027	WBSK00000000.1	9.05	68.9	252	7347	86
Myxococcus sp. AB022	VHLD00000000.1	9.06	68.9	257	7364	78
Myxococcus sp. CA018	JAAEAG000000000.1	9.07	68.8	727	7640	79
Myxococcus sp. CA023	JAAEAH000000000.1	9.08	68.9	235	7376	79
Myxococcus sp. AB056	VHLB00000000.1	9.11	69.1	230	7403	72
Myxococcus sp. CA005	SRLV00000000.1	9.11	68.9	227	7377	76
Myxococcus xanthus AB023	JABFNQ000000000.1	9.13	68.9	221	7365	77
Myxococcus xanthus AM003	JABFNS000000000.1	9.14	69.2	380	7491	74
Myxococcus xanthus DK 1622	NC_008095.1	9.14	68.9	1	7282	82
Myxococcus xanthus AM005	JABFNT000000000.1	9.15	69.2	413	7523	74
Myxococcus virescens NBRC 100334	BJVY00000000.1	9.19	69.2	196	7529	69
Myxococcus xanthus CA029	JABFNR000000000.1	9.19	68.8	584	7646	81
Myxococcus xanthus DK1622pDP	CP065375.1	9.2	68.9	1	7302	82
Myxococcus virescens DSM 2260	FNAJ00000000.1	9.24	69.2	57	7528	70
Myxococcus xanthus R31	CP068048.1	9.25	68.9	1	7451	83
Myxococcus xanthus DSM 16526	FNOH00000000.1	9.26	68.9	91	7461	68
Myxococcus xanthus GH5.1.9c20	CP017170.1	9.26	69	1	7507	84
Myxococcus sp. AB036A	VHLC00000000.1	9.27	69	266	7634	73
Myxococcus xanthus DZ2_2	AKYI00000000.2	9.27	68.9	87	7512	68
Myxococcus xanthus DZF1	AOBT00000000.1	9.28	68.9	75	7501	68
Myxococcus xanthus GH3.5.6c2	CP017169.1	9.32	69	1	7541	85
Myxococcus xanthus MC3.3.5c16	CP017173.1	9.32	69	1	7531	84
Myxococcus xanthus MC3.5.9c15	CP017174.1	9.32	69	1	7533	84
Myxococcus xanthus ATCC 27925	CP080534.1	9.35	68.9	1	7483	82
Myxococcus xanthus DZ2_1	CP070500.1	9.36	68.9	1	7520	82
Myxococcus xanthus DZ2	CP080538.1	9.37	68.9	1	7517	82
Myxococcus xanthus KF4.3.9c1	CP017172.1	9.43	68.9	1	7690	84
Myxococcus hansupus	NZ_CP012109.1	9.49	69.2	1	7555	86
Myxococcus sp. AM001	JABXEN000000000.1	9.8	68.8	1946	9148	91
Myxococcus stipitatus CYD1	JAKCFI000000000.1	10.12	70.9	47	8062	87
Myxococcus stipitatus DSM 14675	NC_020126.1	10.35	69.2	1	8054	95
Myxococcus sp. SCHIC003	NZ_CP071091.1	10.37	68.6	1	8042	92
Myxococcus sp. AB025B	SRLW00000000.1	10.6	70.1	791	8810	88
Myxococcus sp. XM-1-1-1	JAIQDH000000000.1	10.66	70.2	76	8392	83
Myxococcus fulvus NBRC 100333	BJXR00000000.1	10.78	70	128	8570	85
Myxococcus fulvus DSM 16525	FOIB00000000.1	10.82	70	42	8503	86
Myxococcus sp. AS-1-15	JAIQDF000000000.1	10.89	70.2	83	8644	80
Myxococcus fulvus 124B02	CP006003.1	11.05	70	1	8492	89
Myxococcus sp. RHSTA-1-4	JAIQDG000000000.1	11.24	70.8	134	8770	82
Myxococcus sp. CA056	JABUMT000000000.1	11.36	68.9	77	8887	90
Myxococcus eversor AB053B	JAAIXY000000000.1	11.39	68.9	124	9048	85
Myxococcus sp. CA051A	JABUMS000000000.1	11.45	68.9	106	8932	88
Myxococcus sp. CA039A	JABUMQ000000000.1	11.59	68.7	849	9479	89
Myxococcus sp. AM011	JABXEM000000000.1	11.62	68.9	688	9505	85
Myxococcus sp. CA033	JABUMU000000000.1	11.62	68.8	115	9090	87
Myxococcus sp. CA040A	JABUMR000000000.1	11.72	68.9	70	9134	85
Myxococcus llanfairpwllgwyngyllgogerychwyrndrobwllllantysiliogogogochensis AM401	VIFM00000000.1	12.41	68.7	1077	10319	95
Corallococcus coralloides DSM2259 (Outgroup)	CP003389.1	10.08	69.9	1	8125	73

## Sheet: Table S3
Table-S3: Homology analysis of plasmid pMF1 genes against M. stipitatus CYD1 and M. stipitatus DSM 14675
S.N.	Plasmid pMF1 gene	M. stipitatus CYD1 gene	% Nucleotide identity	% Protein identity	M. stipitatus DSM14675 gene	% Nucleotide identity	% Protein identity
1	lcl|EU137666.1_prot_new1
2	lcl|EU137666.1_prot_ABX46784.1_1	lcl|NZ_JAKCFI010000028.1_prot_3038	68.78	68.531	lcl|NC_020126.1_prot_WP_015349714.1_4097	65.11	40.333
		lcl|NZ_JAKCFI010000028.1_prot_WP_234072500.1_3056	71.15	59.701
3	lcl|EU137666.1_prot_ABX46785.1_2	lcl|NZ_JAKCFI010000028.1_prot_WP_234072484.1_3039	70.53	73.488	lcl|NC_020126.1_prot_WP_015349715.1_4098	70.97	40.909
4	lcl|EU137666.1_prot_ABX46786.1_3	lcl|NZ_JAKCFI010000028.1_prot_WP_234072485.1_3040	72.5	54.545	lcl|NC_020126.1_prot_WP_015349716.1_4099	67.36	46.94
5	lcl|EU137666.1_prot_ABX46787.1_4	lcl|NZ_JAKCFI010000028.1_prot_WP_234072486.1_3041	67.08	52.34	lcl|NC_020126.1_prot_WP_015349717.1_4100	62.32	47.414
6	lcl|EU137666.1_prot_ABX46788.1_5	lcl|NZ_JAKCFI010000028.1_prot_WP_234072487.1_3042	67.02	51.389	lcl|NC_020126.1_prot_WP_169558591.1_4101	61.64	43.75
7	lcl|EU137666.1_prot_new2	lcl|NZ_JAKCFI010000028.1_prot_WP_234072488.1_3043	51	37.84	lcl|NC_020126.1_prot_WP_015349719.1_4102	63.37	33.33
8	lcl|EU137666.1_prot_ABX46789.1_6	lcl|NZ_JAKCFI010000028.1_prot_WP_234072501.1_3044	73.33	44.07	lcl|NC_020126.1_prot_WP_015349720.1_4103	60.32	34.72
9	lcl|EU137666.1_prot_ABX46790.1_7	lcl|NZ_JAKCFI010000028.1_prot_WP_234072489.1_3045	67.28	54.545	lcl|NC_020126.1_prot_WP_015349722.1_4105	59.39	42.793
10	lcl|EU137666.1_prot_ABX46791.1_8	lcl|NZ_JAKCFI010000028.1_prot_WP_234072490.1_3046	66.94	53.5	lcl|NC_020126.1_prot_WP_015349723.1_4106	62.93	43.519
11	lcl|EU137666.1_prot_ABX46792.1_9	lcl|NZ_JAKCFI010000028.1_prot_WP_234072491.1_3047	76.19	37.634
12	lcl|EU137666.1_prot_ABX46793.1_10	lcl|NZ_JAKCFI010000028.1_prot_WP_234072492.1_3048	72.97	35.463
13	lcl|EU137666.1_prot_ABX46794.1_11	lcl|NZ_JAKCFI010000028.1_prot_WP_234072493.1_3049	67.82	51.852	lcl|NC_020126.1_prot_WP_015349724.1_4107	65.15	48.571
14	lcl|EU137666.1_prot_ABX46795.1_12	lcl|NZ_JAKCFI010000028.1_prot_WP_234072494.1_3050	74.32	49.383
15	lcl|EU137666.1_prot_ABX46796.1_13	lcl|NZ_JAKCFI010000028.1_prot_WP_234072495.1_3051	66.11	54.839
16	lcl|EU137666.1_prot_ABX46797.1_14	New annotated Gene_1	71.34	57.143
17	lcl|EU137666.1_prot_ABX46798.1_15	New annotated Gene_2	76.47	64.706	lcl|NC_020126.1_prot_WP_015349713.1_4096	60.09	42
18	lcl|EU137666.1_prot_ABX46799.1_16	lcl|NZ_JAKCFI010000028.1_prot_WP_234072496.1_3052	66.89	54.45
19	lcl|EU137666.1_prot_ABX46800.1_17
20	lcl|EU137666.1_prot_ABX46801.1_18
21	lcl|EU137666.1_prot_ABX46802.1_19	lcl|NZ_JAKCFI010000028.1_prot_WP_234072497.1_3053	65.23	47.391
22	lcl|EU137666.1_prot_ABX46803.1_20	lcl|NZ_JAKCFI010000028.1_prot_WP_234072498.1_3054	66.29	54.802
23	lcl|EU137666.1_prot_ABX46804.1_21	New annotated Gene_3	64.33	35.29
24	lcl|EU137666.1_prot_ABX46805.1_22	lcl|NZ_JAKCFI010000028.1_prot_WP_234072499.1_3055	63.84	57.477
25	lcl|EU137666.1_prot_ABX46806.1_23	New annotated Gene_4	60.5	40.698
			100	100		100	100

## Sheet: Table S4
Table-S4: GGDC results showing the distance between M. fulvus 124B02 and other Myxococcus organisms and M. stipitatus CYD1 and other Myxococcus organisms.
Query genome	Reference genome	DDH	Model C.I.	Distance	Prob. DDH >= 70%		Query genome	Reference genome	DDH	Model C.I.	Distance	Prob. DDH >= 70%
M. fulvus_124B02	M. eversor_AB053B	28	[25.7 - 30.5%]	0.1535	0.04		M. stipitatus_CYD1	M. eversor_AB053B	25	[22.7 - 27.5%]	0.174	0.01
M. fulvus_124B02	M. fulvus_124B02	100	[100 - NaN%]	0	98.3		M. stipitatus_CYD1	M. fulvus_124B02	25.3	[22.9 - 27.8%]	0.1721	0.01
M. fulvus_124B02	M. fulvus_DSM16525	83.8	[81.1 - 86.3%]	0.0189	93.12		M. stipitatus_CYD1	M. fulvus_DSM16525	25.2	[22.9 - 27.7%]	0.1724	0.01
M. fulvus_124B02	M. fulvus_NBRC100333	84.2	[81.4 - 86.6%]	0.0185	93.31		M. stipitatus_CYD1	M. fulvus_NBRC100333	25.3	[22.9 - 27.8%]	0.1721	0.01
M. fulvus_124B02	M. hansupus	22.8	[20.5 - 25.2%]	0.1924	0		M. stipitatus_CYD1	M. hansupus	23	[20.7 - 25.5%]	0.1904	0
M. fulvus_124B02	M. llanfair..._AM401	28.5	[26.1 - 31%]	0.1508	0.05		M. stipitatus_CYD1	M. llanfair..._AM401	25.6	[23.2 - 28%]	0.17	0.01
M. fulvus_124B02	M. sp_AB022	23	[20.7 - 25.4%]	0.1904	0		M. stipitatus_CYD1	M. sp_AB022	23.2	[20.9 - 25.7%]	0.1886	0
M. fulvus_124B02	M. sp_AB025B	62.7	[59.8 - 65.5%]	0.0471	60.77		M. stipitatus_CYD1	M. sp_AB025B	25.8	[23.5 - 28.3%]	0.1683	0.01
M. fulvus_124B02	M. sp_AB036A	23.1	[20.8 - 25.5%]	0.1896	0		M. stipitatus_CYD1	M. sp_AB036A	23.3	[21 - 25.8%]	0.1875	0
M. fulvus_124B02	M. sp_AB056	23	[20.8 - 25.5%]	0.1899	0		M. stipitatus_CYD1	M. sp_AB056	23.3	[21 - 25.7%]	0.1881	0
M. fulvus_124B02	M. sp_AM001	23.3	[21 - 25.7%]	0.188	0		M. stipitatus_CYD1	M. sp_AM001	23.4	[21.1 - 25.9%]	0.1867	0
M. fulvus_124B02	M. sp_AM009	23.3	[21 - 25.8%]	0.1878	0		M. stipitatus_CYD1	M. sp_AM009	23.5	[21.2 - 26%]	0.1857	0
M. fulvus_124B02	M. sp_AM010	23.2	[20.9 - 25.7%]	0.1886	0		M. stipitatus_CYD1	M. sp_AM010	23.4	[21.1 - 25.9%]	0.1866	0
M. fulvus_124B02	M. sp_AM011	28.3	[26 - 30.8%]	0.1518	0.05		M. stipitatus_CYD1	M. sp_AM011	25.2	[22.9 - 27.7%]	0.1724	0.01
M. fulvus_124B02	M. sp_AS-1-15	63.3	[60.4 - 66.1%]	0.0461	62.63		M. stipitatus_CYD1	M. sp_AS-1-15	25.4	[23 - 27.8%]	0.1714	0.01
M. fulvus_124B02	M. sp_CA005	23	[20.7 - 25.4%]	0.1906	0		M. stipitatus_CYD1	M. sp_CA005	23.2	[20.9 - 25.6%]	0.1887	0
M. fulvus_124B02	M. sp_CA006	23.1	[20.8 - 25.5%]	0.1899	0		M. stipitatus_CYD1	M. sp_CA006	23.3	[21 - 25.7%]	0.188	0
M. fulvus_124B02	M. sp_CA010	23	[20.7 - 25.5%]	0.1903	0		M. stipitatus_CYD1	M. sp_CA010	23.2	[20.9 - 25.7%]	0.1885	0
M. fulvus_124B02	M. sp_CA018	23.2	[20.9 - 25.6%]	0.1887	0		M. stipitatus_CYD1	M. sp_CA018	23.4	[21.1 - 25.9%]	0.1869	0
M. fulvus_124B02	M. sp_CA023	23	[20.7 - 25.4%]	0.1907	0		M. stipitatus_CYD1	M. sp_CA023	23.2	[20.9 - 25.6%]	0.1887	0
M. fulvus_124B02	M. sp_CA027	23	[20.7 - 25.4%]	0.1904	0		M. stipitatus_CYD1	M. sp_CA027	23.2	[20.9 - 25.7%]	0.1885	0
M. fulvus_124B02	M. sp_CA033	28.3	[25.9 - 30.8%]	0.1521	0.05		M. stipitatus_CYD1	M. sp_CA033	25.3	[23 - 27.8%]	0.1718	0.01
M. fulvus_124B02	M. sp_CA039A	28.5	[26.1 - 31%]	0.1509	0.05		M. stipitatus_CYD1	M. sp_CA039A	25.7	[23.4 - 28.2%]	0.1691	0.01
M. fulvus_124B02	M. sp_CA040A	28.3	[25.9 - 30.8%]	0.1521	0.05		M. stipitatus_CYD1	M. sp_CA040A	25.3	[23 - 27.8%]	0.1717	0.01
M. fulvus_124B02	M. sp_CA051A	28.2	[25.9 - 30.7%]	0.1524	0.05		M. stipitatus_CYD1	M. sp_CA051A	25.4	[23 - 27.8%]	0.1716	0.01
M. fulvus_124B02	M. sp_CA056	28.2	[25.9 - 30.7%]	0.1524	0.05		M. stipitatus_CYD1	M. sp_CA056	25.3	[23 - 27.8%]	0.172	0.01
M. fulvus_124B02	M. sp_RHSTA-1-4	23.6	[21.3 - 26.1%]	0.1849	0		M. stipitatus_CYD1	M. sp_RHSTA-1-4	24.4	[22.1 - 26.9%]	0.1787	0.01
M. fulvus_124B02	M. sp_SCHIC003	26.5	[24.2 - 29%]	0.1633	0.02		M. stipitatus_CYD1	M. sp_SCHIC003	24.4	[22.1 - 26.9%]	0.1786	0.01
M. fulvus_124B02	M. sp_XM-1-1-1	63.4	[60.5 - 66.2%]	0.0459	62.93		M. stipitatus_CYD1	M. sp_XM-1-1-1	25.4	[23 - 27.9%]	0.1714	0.01
M. fulvus_124B02	M. stipitatus_CYD1	25.3	[22.9 - 27.8%]	0.1721	0.01		M. stipitatus_CYD1	M. stipitatus_CYD1	100	[100 - NaN%]	0	98.3
M. fulvus_124B02	M. stipitatus_DSM14675	26.5	[24.2 - 29%]	0.1633	0.02		M. stipitatus_CYD1	M. stipitatus_DSM14675	24.6	[22.3 - 27.1%]	0.1773	0.01
M. fulvus_124B02	M. vastator_AM301	23.5	[21.2 - 26%]	0.1858	0		M. stipitatus_CYD1	M. vastator_AM301	23.7	[21.4 - 26.2%]	0.1843	0
M. fulvus_124B02	M. virescens_DSM2260	23.1	[20.8 - 25.5%]	0.1896	0		M. stipitatus_CYD1	M. virescens_DSM2260	23.2	[20.9 - 25.7%]	0.1884	0
M. fulvus_124B02	M. virescens_NBRC100334	23.1	[20.8 - 25.6%]	0.1895	0		M. stipitatus_CYD1	M. virescens_NBRC100334	23.2	[20.9 - 25.7%]	0.1884	0
M. fulvus_124B02	M. xanthus_AB023	22.9	[20.6 - 25.4%]	0.191	0		M. stipitatus_CYD1	M. xanthus_AB023	23.1	[20.9 - 25.6%]	0.189	0
M. fulvus_124B02	M. xanthus_AM003	23.1	[20.8 - 25.5%]	0.1897	0		M. stipitatus_CYD1	M. xanthus_AM003	23.3	[21 - 25.8%]	0.1874	0
M. fulvus_124B02	M. xanthus_AM005	23.1	[20.8 - 25.5%]	0.1898	0		M. stipitatus_CYD1	M. xanthus_AM005	23.3	[21 - 25.8%]	0.1875	0
M. fulvus_124B02	M. xanthus_ATCC27925	23	[20.7 - 25.5%]	0.1903	0		M. stipitatus_CYD1	M. xanthus_ATCC27925	23.1	[20.9 - 25.6%]	0.1891	0
M. fulvus_124B02	M. xanthus_CA029	23	[20.7 - 25.5%]	0.1902	0		M. stipitatus_CYD1	M. xanthus_CA029	23.2	[20.9 - 25.7%]	0.1884	0
M. fulvus_124B02	M. xanthus_DK1622	22.9	[20.6 - 25.4%]	0.1911	0		M. stipitatus_CYD1	M. xanthus_DK1622	23.1	[20.8 - 25.6%]	0.1892	0
M. fulvus_124B02	M. xanthus_DK1622pDP	22.9	[20.6 - 25.4%]	0.191	0		M. stipitatus_CYD1	M. xanthus_DK1622pDP	23.1	[20.8 - 25.6%]	0.1892	0
M. fulvus_124B02	M. xanthus_DSM16526	23	[20.7 - 25.4%]	0.1906	0		M. stipitatus_CYD1	M. xanthus_DSM16526	23.1	[20.8 - 25.6%]	0.1892	0
M. fulvus_124B02	M. xanthus_DZ2	23	[20.7 - 25.5%]	0.1903	0		M. stipitatus_CYD1	M. xanthus_DZ2	23.1	[20.8 - 25.6%]	0.1891	0
M. fulvus_124B02	M. xanthus_DZ2_1	23	[20.7 - 25.5%]	0.1903	0		M. stipitatus_CYD1	M. xanthus_DZ2_1	23.1	[20.9 - 25.6%]	0.1891	0
M. fulvus_124B02	M. xanthus_DZ2_2	23	[20.7 - 25.4%]	0.1905	0		M. stipitatus_CYD1	M. xanthus_DZ2_2	23.1	[20.8 - 25.6%]	0.1892	0
M. fulvus_124B02	M. xanthus_DZF1	23	[20.7 - 25.4%]	0.1905	0		M. stipitatus_CYD1	M. xanthus_DZF1	23.1	[20.9 - 25.6%]	0.1891	0
M. fulvus_124B02	M. xanthus_GH3.5.6c2	22.9	[20.6 - 25.4%]	0.191	0		M. stipitatus_CYD1	M. xanthus_GH3.5.6c2	23.1	[20.9 - 25.6%]	0.189	0
M. fulvus_124B02	M. xanthus_GH5.1.9c20	22.9	[20.6 - 25.3%]	0.1913	0		M. stipitatus_CYD1	M. xanthus_GH5.1.9c20	23.1	[20.8 - 25.6%]	0.1893	0
M. fulvus_124B02	M. xanthus_KF3.2.8c11	22.8	[20.5 - 25.3%]	0.192	0		M. stipitatus_CYD1	M. xanthus_KF3.2.8c11	23.2	[20.9 - 25.6%]	0.1889	0
M. fulvus_124B02	M. xanthus_KF4.3.9c1	22.9	[20.7 - 25.4%]	0.1908	0		M. stipitatus_CYD1	M. xanthus_KF4.3.9c1	23.1	[20.8 - 25.6%]	0.1892	0
M. fulvus_124B02	M. xanthus_MC3.3.5c16	22.9	[20.6 - 25.4%]	0.1911	0		M. stipitatus_CYD1	M. xanthus_MC3.3.5c16	23.1	[20.8 - 25.6%]	0.1893	0
M. fulvus_124B02	M. xanthus_MC3.5.9c15	22.9	[20.6 - 25.4%]	0.1911	0		M. stipitatus_CYD1	M. xanthus_MC3.5.9c15	23.1	[20.8 - 25.6%]	0.1893	0
M. fulvus_124B02	M. xanthus_R31	22.9	[20.6 - 25.3%]	0.1912	0		M. stipitatus_CYD1	M. xanthus_R31	23.1	[20.8 - 25.6%]	0.1892	0

## Sheet: Table S5  pMF1--vs--MxC21
Table-S5: Homology analysis of plasmid pMF1 proteins against the recently identified plasmid of Myxococcus sp. MxC21.
pMF1 protien ID	MxC21 protien ID	q. start	q. end	s. start	s. end	query length	subject length	% identity	% query coverage per subject	evalue	bit score
lcl|EU137666.1_prot_ABX46784.1_1	QEG98_41920]_[protein=hypothetical_protein]_[location=join(64308..64379,1..3297)]	153	181	977	1005	316	1122	41.379	25	0.19	23.9
lcl|EU137666.1_prot_ABX46785.1_2	QEG98_42135]_[protein=TraC_family_protein]_[location=53519..56041]	41	82	459	500	250	840	35.714	50	0.006	28.5
lcl|EU137666.1_prot_ABX46786.1_3	QEG98_41920]_[protein=hypothetical_protein]_[location=join(64308..64379,1..3297)]	13	41	597	622	58	1122	37.931	50	0.3	19.6
lcl|EU137666.1_prot_ABX46787.1_4	QEG98_42100]_[protein=hypothetical_protein]_[location=45639..45980]	164	203	51	94	487	113	31.818	8	0.49	22.3
lcl|EU137666.1_prot_ABX46788.1_5	QEG98_42030]_[protein=hypothetical_protein]_[location=33606..34229]	107	132	71	101	288	207	35.484	9	1.4	20.8
lcl|EU137666.1_prot_ABX46789.1_6	QEG98_41945]_[protein=winged_helix-turn-helix_domain-containing_protein]_[location=complement(6935..8059)]	47	76	109	138	154	374	53.333	19	0.072	23.9
lcl|EU137666.1_prot_ABX46790.1_7	QEG98_41970]_[protein=ParA_family_protein]_[location=14867..15661]	1	62	103	156	252	264	31.343	25	1.1	20.8
lcl|EU137666.1_prot_ABX46791.1_8	QEG98_41960]_[protein=hypothetical_protein]_[location=11433..11801]	108	130	99	121	211	122	43.478	11	0.097	23.5
lcl|EU137666.1_prot_ABX46792.1_9	QEG98_41920]_[protein=hypothetical_protein]_[location=join(64308..64379,1..3297)]	39	58	1040	1059	100	1122	45	41	1.1	19.2
lcl|EU137666.1_prot_ABX46793.1_10	QEG98_42160]_[protein=protein_kinase]_[location=60385..62760]	151	196	311	371	316	791	31.148	15	0.8	21.9
lcl|EU137666.1_prot_ABX46794.1_11	QEG98_41975]_[protein=ParB_N-terminal_domain-containing_protein]_[location=15714..16778]	91	103	188	200	146	354	61.538	9	0.98	20
lcl|EU137666.1_prot_ABX46795.1_12	QEG98_42145]_[protein=hypothetical_protein]_[location=57146..58723]	213	227	416	430	346	525	53.333	4	3.2	20
lcl|EU137666.1_prot_ABX46796.1_13	QEG98_42030]_[protein=hypothetical_protein]_[location=33606..34229]	15	45	151	180	176	207	38.71	18	2.8	18.9
lcl|EU137666.1_prot_ABX46797.1_14	QEG98_41995]_[protein=TraM_recognition_domain-containing_protein]_[location=23071..25023]	500	579	366	447	634	650	20.732	13	1	22.7
lcl|EU137666.1_prot_ABX46798.1_15	QEG98_41945]_[protein=winged_helix-turn-helix_domain-containing_protein]_[location=complement(6935..8059)]	24	51	324	347	110	374	39.286	25	1.4	19.2
lcl|EU137666.1_prot_ABX46799.1_16	QEG98_42135]_[protein=TraC_family_protein]_[location=53519..56041]	118	155	3	37	274	840	34.211	14	0.46	22.3
lcl|EU137666.1_prot_ABX46800.1_17	QEG98_41920]_[protein=hypothetical_protein]_[location=join(64308..64379,1..3297)]	61	78	479	496	159	1122	55.556	11	0.43	21.6
lcl|EU137666.1_prot_ABX46801.1_18	QEG98_41965]_[protein=ParB/RepB/Spo0J_family_partition_protein]_[location=12914..14590]	12	58	172	215	127	558	27.66	37	2	18.9
lcl|EU137666.1_prot_ABX46802.1_19	QEG98_42030]_[protein=hypothetical_protein]_[location=33606..34229]	98	219	34	160	255	207	24.219	48	0.32	22.7
lcl|EU137666.1_prot_ABX46803.1_20	QEG98_41920]_[protein=hypothetical_protein]_[location=join(64308..64379,1..3297)]	17	52	709	743	240	1122	33.333	33	1.3	20.8
lcl|EU137666.1_prot_ABX46804.1_21	QEG98_41920]_[protein=hypothetical_protein]_[location=join(64308..64379,1..3297)]	2	26	636	660	87	1122	28	29	3.6	17.7
lcl|EU137666.1_prot_ABX46805.1_22	QEG98_41970]_[protein=ParA_family_protein]_[location=14867..15661]	3	40	6	43	227	264	39.474	24	7.53e-05	33.5
lcl|EU137666.1_prot_ABX46806.1_23	QEG98_41945]_[protein=winged_helix-turn-helix_domain-containing_protein]_[location=complement(6935..8059)]	61	83	341	363	86	374	34.783	27	0.91	19.2
